# Supplementary material for: Adaptation of ACMG-ClinGen Technical Standards for Copy Number Variant Interpretation Concordance
Source: Front Genet. 2022 Mar 10;13:829728. doi: 10.3389/fgene.2022.829728 (PMC8960312; doi:10.3389/fgene.2022.829728)
Supplement: Supplementary file 2 [file DataSheet3.xlsx]

## Sheet: Table S1
Table S1. Nonrecurrent deletion variant set details and final concordance across laboratories (n=77)
Code	Nonrecurrent CNV deletion	size(Mb)	Initial classification without metrics	Concordance	Numbers of labs gave P/LP/VUS classification
1	arr[GRCh37] 1q21.1(145388137_145755813)×1	0.37	P/LP/VUS 1/3/5	VUS
2	arr[GRCh37] 2p15p14(63144695_64339277)×1	1.19	LP/VUS 1/8	VUS
3	arr[GRCh37] 2q37.3(241472460_243029573)×1	1.56	P/LP/VUS 2/3/4	VUS
4	arr[GRCh37] 2q32.1q32.3(186265033_196206373)×1	9.94	P/LP 8/1	P
5	arr[GRCh37] 3p26.1(5332265_6003582)×1	0.67	VUS/LB/B 3/5/1	VUS
6	arr[GRCh37] 3q12.3q13.11(102569012_104249703)×1	1.68	VUS/LB 7/2	VUS
7	arr[GRCh37] 3q25.32q26.1(157697874_160861234)×1	3.16	LP/VUS 3/6	VUS
8	arr[GRCh37] 4p13p11(44246039_48380480)×1	4.13	VUS
9	arr[GRCh37] 4p15.1(27715503_28226334)×1	0.51	VUS/LB/B 1/7/1	VUS
10	arr[GRCh37] 4p15.1p14(32577729_35934885)×1	3.36	VUS/LB/B 5/3/1	VUS
11	arr[GRCh37] 4q35.1q35.2(187017191_190880409)×1	3.86	P/LP/VUS 2/5/2	VUS
12	arr[GRCh37] 4q28.1(127247924_127827145)×1	0.58	VUS/LB/B 4/4/1	VUS
13	arr[GRCh37] 5q11.2(51484497_52814558)×1	1.33	LP/VUS /LB1/7/1	VUS
14	arr[GRCh37] 5q31.3q32(140614830_149331638)×1	8.72	P/LP 4/5	P
15	arr[GRCh37] 5q35.2q35.3(175279492_180645207)×1	5.37	P
16	arr[GRCh37]8p23.2(3816062_4075796)×1	0.26	VUS/LB/B 7/1/1	VUS
17	arr[GRCh37]8p23.3(176818_1649960)×1	1.47	VUS/LB 8/1	VUS
18	arr[GRCh37]8q23.1(106899886_107405714)×1	0.51	VUS/LB 8/1	VUS
19	arr[GRCh37]9p21.2(27599202_27874679)×1	0.28	VUS/LB/B 3/5/1	VUS
20	arr[GRCh37]10q21.1(53562468_55301827)×1	1.74	LB/VUS 2/7	VUS
21	arr[GRCh37]11p14.1p14.3(22348844_28989610)×1	6.64	P/LP/VUS 2/5/2	VUS
22	arr[GRCh37]11q24.3q25(130241003_134786985)×1	4.55	P/LP/VUS 2/5/2	VUS
23	arr[GRCh37]11q22.1(97698661_98064954)×1	0.37	VUS/LB/B 1/6/2	VUS
24	arr[GRCh37]11q25(132179328_134944006)×1	2.76	LP/VUS 8/1	VUS
25	arr[GRCh37]12p13.33(789630_1598223)×1	0.81	P/LP/VUS 5/1/3	VUS
26	arr[GRCh37]13q21.31(62952416_64980269)×1	2.03	VUS/LB/B 4/4/1	VUS
27	arr[GRCh37]13q21.31(64008555_65484096)×1	1.48	VUS/LB/B 4/4/1	VUS
28	arr[GRCh37]13q21.33(69565834_70047110)×1	0.48	VUS/LB/B 4/4/1	VUS
29	arr[GRCh37]13q31.1(85814744_86178185)×1	0.36	VUS/LB/B 4/4/1	VUS
30	arr[GRCh37]14q12(29520584_30024303)×1	0.5	VUS/LB/B 3/5/1	VUS
31	arr[GRCh37]14q23.3(66972976_67604637)×1	0.63	P/LP/VUS 1/7/1	VUS
32	arr[GRCh37]15q25.3(87799778_88045953)×1	0.25	VUS/LB/B 6/2/1	VUS
33	arr[GRCh37]15q25.2q25.3(84952634_85714129)×1.	0.76	VUS/LB 8/1	VUS
34	arr[GRCh37]16p11.2(29661217_30158705)×1	0.5	P/LP 8/1	P
35	arr[GRCh37]16p13.11(15052746_16289532)×1	1.24	P/LP 6/3	P
36	arr[GRCh37]16p13.11p13.12(14618311_16272508)×1	1.65	P/LP 6/3	P
37	arr[GRCh37]16p13.12p13.11(14760734_16303388)×1.	1.54	P/LP 6/3	P
38	arr[GRCh37]16q24.1q24.2(85711502_87806981)×1	2.1	P/LP 8/1	P
39	arr[GRCh37]17p13.3(18901_1162674)×1	1.14	LP/VUS 2/7	VUS
40	arr[GRCh37]17p12(14029982_15449627)×1	1.42	P/LP 8/1	P
41	arr[GRCh37]17q12(34815551_36353746)×1	1.54	P/LP 8/1	P
42	arr[GRCh37]18p11.31p11.23(5713232_7962084)×1	2.25	LP/VUS/LB 1/7/1	VUS
43	arr[GRCh37]18p11.32p11.31(12842_3067278)×1	3.05	P/LP/VUS 2/5/2	VUS
44	arr[GRCh37]18q11.2(22934051_23614703)×1	0.68	VUS/LB 7/2	VUS
45	arr[GRCh37]18q11.2(24071938_24962128)×1	0.89	VUS/LB 8/1	VUS
46	arr[GRCh37]18q22.1q22.2(63959330_67189360)×1	3.23	LP/VUS/LB 2/6/1	VUS
47	arr[GRCh37]18q23(74691112_78014582)×1	3.32	P/LP/VUS 1/7/1	VUS
48	arr[GRCh37]21q22.3(46749718_48098824)×1	1.35	VUS/LB 5/4	VUS
49	arr[GRCh37]Xp22.31(6452850_8123581)×1	1.67	P/LP/VUS 7/1/1	P
50	arr[GRCh37]Xp22.31p22.33(2704609_6669737)×1	3.97	P/LP/VUS 7/1/1	P
51	arr[GRCh37]Xp22.33(2704609_3664074)×1	30.96	P/LP/VUS 6/2/1	P
52	arr[GRCh37]Xq21.33q22.1(96398189_99893144)×1	3.49	P/LP/VUS 7/1/1	P
53	arr[GRCh37]2p12p13.2(72505475_77612121)×1	5.11	LP/VUS 5/4	P.LP
54	arr[GRCh37]2p15p14(62349503_68187992)×1	5.84	P/LP/VUS 2/5/2	P
55	arr[GRCh37]2q13(110982530_113100014)×1	2.12	LP/VUS/B 5/3/1	P/LP/VUS	2/1/7
56	arr[GRCh37]3p26.1(4004427_4261274)×1	0.26	VUS/LB/B 1/6/2	VUS/LB/B
57	arr[GRCh37]3p26.3p26.1(66894_4183412)×1	4.12	P/LP 3/6	VUS
58	arr[GRCh37]5q14.3q21.1(88747981_100733720)×1	11.99	P/LP/VUS 6/2/1	P
59	arr[GRCh37]5p15.32p15.33(38139_5521830)×1	5.48	P/LP 7/2	P/VUS	6/0/3
60	arr[GRCh37]6q16.3(103467436_103664345)×1	0.2	VUS/LB/B 1/6/2	VUS
61	arr[GRCh37]7q11.2(64679561_65187477)×1	0.51	VUS/LB/B 1/3/5	VUS/LB/B
62	arr[GRCh37]8p23.3p23.2(176818_4892834)×1	4.72	P/LP/VUS 4/3/2	LP/VUS	0/3/6
63	arr[GRCh37]9p24.3p24.2(46587_2407101)×1	2.36	P/LP/VUS 1/7/1	P/VUS	2/0/7
64	arr[GRCh37]15q11.2(22754322_23109890)×1	0.36	P/LP/VUS 1/5/3	P/LP/VUS	2/1/6
65	arr[GRCh37]16p12.2(21740231_22431170)×1	0.69	P/LP/VUS 5/3/1	VUS
66	arr[GRCh37]16p12.2p12.1(22768494_25187668)×1	2.42	LP/VUS 3/6	LP/VUS	0/3/6
67	arr[GRCh37]17q11.2(27064286_28761847)×1	1.7	LP/VUS 3/6	P/VUS	2/0/7
68	arr[GRCh37]17p13.3(1551800_2264023)×1	0.71	LP/VUS 5/4	P/VUS	1/0/8
69	arr[GRCh37]18q22.3q23(71900332_78014582)×1	6.11	P/LP 5/4	P/LP/VUS	6/1/2
70	arr[GRCh37]20p12.1(14579703_15193932)×1	0.61	P/LP/VUS/LB /B 2/5/1/1	VUS
71	arr[GRCh37]20p12.1(14745223_15422629)×1	0.68	LP/VUS/LB 1/6/2	VUS
72	arr[GRCh37]20p12.1(14814090_15264901)×1	0.45	VUS/LB 6/3	VUS
73	arr[GRCh37]21q22.3(44769969_46720010)×1	1.95	LP/VUS 3/6	P/LP/VUS	1/2/6
74	arr[GRCh37]21q11.2q21.1(14687571_20989949)×1	6.3	P/LP/VUS 1/6/2	VUS
75	arr[GRCh37]22q11.21(20733667_21460220)×1	0.73	P/LP/VUS 1/6/2	P/LP/VUS	1/2/6
76	arr[GRCh37]22q11.21(21050552_21811991)×1	0.76	P/LP/VUS 2/1/6	P/LP/VUS	1/1/7
77	arr[GRCh37]Yq11.223q11.23(23984056_27770562)×0	3.79	P/LP/VUS /B 5/1/2/1	P/LP/VUS	3/2/4

## Sheet: Table S2
Table S2. Nonrecurrent duplication variant set details and final concordance across laboratories (n=63)
Code	Nonrecurrent CNV deletion	size(Mb)	Initial classification without metrics	Concordance	Numbers of labs gave P/LP/VUS classification
1	arr[GRCh37]1q21.1(144007842_145736438)×3	1.73	LP/VUS 2/6	VUS
2	arr[GRCh37]1q21.2(147274055_149723885)×3	2.45	LP/VUS/LB 1/7/1	VUS
3	arr[GRCh37]1q21.1q21.2(146516199_147199651)×3	0.68	P/LP/VUS/LB 1/4/3/1	VUS
4	arr[GRCh37]2p25.1(9940897_10974291)×3	1.03	VUS/LB 8/1	VUS
5	arr[GRCh37]2p25.3(72184_1992624)×3	1.92	VUS/LB 8/1	VUS
6	arr[GRCh37]2q13(110971027_113100014)×3	2.13	VUS/LB/B 5/3/1	VUS
7	arr[GRCh37]2q22.3(146316319_148446202)×3	2.13	VUS/LB/B 5/3/1	VUS
8	arr[GRCh37]2q34(212670425_214469961)×3	1.8	LP/VUS 1/8	VUS
9	arr[GRCh37]2p24.3(13403476_14324844)×3	0.92	VUS/LB/B 3/5/1	VUS
10	arr[GRCh37]3p22.3p22.2(35231021_36504281)×3	1.27	VUS/LB 6/3	VUS
11	arr[GRCh37]3p24.3(20583201_21943932)×3	1.36	VUS/LB/B 5/3/1	VUS
12	arr[GRCh37]3p26.2p26.1(3560143_5862244)×3	2.3	VUS/LB 8/1	VUS
13	arr[GRCh37]3p26.3(414050_2206702)×3	1.79	LP/VUS 2/7	VUS
14	arr[GRCh37]3p26.3p26.1(66894_7583602)×3	7.52	P/LP/VUS 1/7/1	VUS
15	arr[GRCh37]4p16.1p15.32(10319571_16310823)×3	5.99	LP/VUS 1/8	VUS
16	arr[GRCh37]4p16.1p15.33(8145526_13026792)×3	4.88	LP/VUS 2/7	VUS
17	arr[GRCh37]4p16.3(48283_1128928)×3	1.08	P/VUS 1/8	VUS
18	arr[GRCh37]4q12(52918738_53829886)×3	0.91	VUS/LB 5/4	VUS
19	arr[GRCh37]4q12q13.1(52728324_60405703)×3	7.68	LP/VUS 3/6	VUS
20	arr[GRCh37]4p15.31(18581701_19696428)×3	1.11	VUS/LB/B 3/5/1	VUS
21	arr[GRCh37]5p14.3p14.1(19623143_25517376)×3	5.89	VUS
22	arr[GRCh37]6q26(162447612_163435051)×3	0.99	LP/VUS/LB 2/5/2	VUS
23	arr[GRCh37]7q21.2q21.3(92527551_93116299)×3	0.59	VUS/LB 8/1	VUS
24	arr[GRCh37]8q23.3(113961958_115247555)×3	1.29	VUS/LB 7/2	VUS
25	arr[GRCh37]8p23.3p23.2(176818_6974050)×3	6.8	P/LP/VUS 1/1/7	VUS
26	arr[GRCh37]9p24.1p22.3(5850834_14440552)×3	8.59	LP/VUS 2/7	VUS
27	arr[GRCh37]10p12.31(19428643_20923412)×3	1.49	VUS/LB 6/3	VUS
28	arr[GRCh37]16q23.1(76019786_77527427)×3	1.51	VUS/LB 8/1	VUS
29	arr[GRCh37]17q25.3(78665405_80085703)×3	1.42	LP/VUS 1/8	VUS
30	arr[GRCh37]17q12(34815551_36223325)×3	1.41	P/LP 8/1	P
31	arr[GRCh37]17q24.2q25.3(67031457_81047565)×3	14.02	P/LP 8/1	P
32	arr[GRCh37]18q22.3q23(71103798_78014582)×3	6.91	P/LP/VUS 2/3/4	VUS
33	arr[GRCh37]19p13.3(1457551_2505737)×3	1.05	VUS	VUS
34	arr[GRCh37]19q13.42q13.45(55995886_57323275)×3	1.33	VUS/LB 8/1	VUS
35	arr[GRCh37]19p12(22326000_23195094)×3	0.87	VUS/LB/B 2/6/1	VUS
36	arr[GRCh37]21q21.2(24499572_25239182)×3	0.74	VUS/LB 6/3	VUS
37	arr[GRCh37]21q22.3(45709153_48098824)×3	2.39	LP/VUS 4/5	VUS
38	arr[GRCh37]21q22.3(46505979_48098824)×3	1.59	P/LP/VUS 1/2/6	VUS
39	arr[GRCh37]22q11.1(16079545_17727125)×3	1.65	P/LP/VUS 1/1/7	VUS
40	arr[GRCh37]22q11.21(20733667_21458625)×3	0.72	LP/VUS 1/8	VUS
41	arr[GRCh37]22q11.23(23654436_24983264)×3	1.33	P/LP/VUS 1/7/1	VUS
42	arr[GRCh37]22q11.21(21009596_21462353)×3	0.45	LP/VUS 1/8	VUS
43	arr[GRCh37]Xp22.33(173916_1000385)×3	0.83	LP/VUS/LB/B 1/6/1/1	VUS
44	arr[GRCh37]Xp22.33(247283_1316240)×3	1.07	LP/VUS/LB/B 1/6/1/1	VUS
45	arr[GRCh37]Xp22.33(299692_1341836)×3	1.04	LP/VUS/LB/B 1/6/1/1	VUS
46	arr[GRCh37]Xp22.33(510620_1427973)×3	0.92	LP/VUS/LB/B 1/6/1/1	VUS
47	arr[GRCh37]Yp11.2(2929037_6616258)×3	3.69	LP/VUS/LB/B 1/5/2/1	VUS
48	arr[GRCh37]1q25.3q32.1(184848690_199634402)×3	14.79	P/LP/VUS 2/6/1	VUS
49	arr[GRCh37]3q29(195600227_196697842)×3	1.1	P/LP/VUS 1/3/5	VUS
50	arr[GRCh37]4q34.2q35.2(176502740_190880409)×3	14.38	P/LP/VUS 6/2/1	P/VUS	2/0/7
51	arr[GRCh37]4q35.2(187915635_188935105)×3	1.02	VUS/LB/B 2/6/1	VUS/LB/B
52	arr[GRCh37]7p22.1(4790971_6467451)×3	1.68	P/LP/VUS 1/3/5	LP/VUS	0/1/8
53	arr[GRCh37]7q11.1q11.21(61074194_62940543)×3	1.87	VUS/LB/B 4/1/4	VUS/B
54	arr[GRCh37]7q36.3(155845742_159119486)×3	3.27	P/LP/VUS 7/1/1	P
55	arr[GRCh37]8p23.2(2310313_2796810)×3	0.49	VUS/LB/B 4/4/1	VUS
56	arr[GRCh37]8q24.3(143566729_146293086)×3	2.73	P/LP/VUS 1/3/5	P/LP
57	arr[GRCh37]9p23p13.2(13217885_36343164)×3	23.13	P/LP/VUS 3/4/2	P/LP
58	arr[GRCh37]15q11.1q11.2(20161372_23684662)×3	3.52	LP/VUS/LB/B 2/3/3/1	VUS/LB/B
59	arr[GRCh37]16p13.11(15052746_16308351)×3	1.26	P/LP/VUS 1/6/2	VUS
60	arr[GRCh37]16p13.12p13.11(14758345_16308351)×3	1.55	P/LP/VUS 1/6/2	VUS
61	arr[GRCh37]19q13.43(56731478_59106242)×3	2.37	P/LP/VUS 1/6/2	LP/VUS	1/3/5
62	arr[GRCh37]21q22.3(43935157_48098824)×3	4.16	P/LP/VUS 1/5/3	VUS
63	arr[GRCh37]Xp22.31(6409791_8131442)×3	1.72	VUS/LB 8/1	VUS/B

## Sheet: Table S3
Table S3. Recurrent deletion and duplication variant set details and final concordance across laboratories (n=47)
Code	Recurrent CNV DEL	Initial classification without metrics	Concordance	Numbers of labs gave P/LP/VUS in second classification	Recurrent CNV DUP	size(Mb)	Initial classification without metrics	Final concordance	Numbers of labs gave P/LP/VUS in second classification
1	arr[GRCh37]1q21.1q21.2(146577486_147394506)×1	P/LP 8/1	P		arr[GRCh37]1q21.1q21.2(146577486_147394506)×3	0.82	P/LP 7/2	P
2	arr[GRCh37]1q43q44(243287730_245318287)×1	P			arr[GRCh37]1q43q44(243287730_245318287)×3	2.03	P/LP/VUS 1/1/7	VUS
3	arr[GRCh37]1p36.33p36.31(834083_6289973)×1	P			arr[GRCh37]1p36.33p36.31(834083_6289973)×3	5.46	P/LP 2/7	P
4	arr[GRCh37]2q37.3(239954693_242930600)×1	P			arr[GRCh37]2q37.3(239954693_242930600)×3	2.98	LP/VUS 1/8	VUS
5	arr[GRCh37]2p16.1p15(59139200_62488871)×1	P			arr[GRCh37]2p16.1p15(59139200_62488871)×3	3.35	P/LP/VUS 1/1/7	P/LP/VUS	2/2/5
6	arr[GRCh37]3q29(195756054_197344662)×1	P			arr[GRCh37]3q29(195756054_197344662)×3	1.59	P/LP 2/7	VUS
7	arr[GRCh37]4p16.3(331568_2010962)×1	P			arr[GRCh37]4p16.3(331568_2010962)×3	1.68	P/LP/VUS 1/6/2	VUS
8	arr[GRCh37]5q35.2q35.3(175728979_177047793)×1	P			arr[GRCh37]5q35.2q35.3(175728979_177047793)×3	1.32	P
9	arr[GRCh37]5p15.33p15.2(37693_11347262)×1	P			arr[GRCh37]5p15.33p15.2(37693_11347262)×3	11.31	P/LP/VUS 2/6/1	P/LP/VUS	2/2/5
10	arr[GRCh37]6q24.2(144243292_144416561)×1	VUS/LB 8/1	VUS		arr[GRCh37]6q24.2(144243292_144416561)×3	0.17	P/LP/VUS 6/1/2	P
11	arr[GRCh37]7q36.3(156583796_156584568)×1	VUS/LB/B 7/1/1	VUS		arr[GRCh37]7q36.3(156583796_156584568)×3	0.0008	P/LP/VUS 6/1/2	P
12	arr[GRCh37]7q11.23(72744455_74142510)×1	P			arr[GRCh37]7q11.23(72744455_74142510)×1	1.4	P
13	arr[GRCh37]8p23.1(8100064_11766329)×1	P			arr[GRCh37]8p23.1(8100064_11766329)×3	3.67	P/LP 7/2	P/LP/VUS	6/1/2
14	arr[GRCh37]9q34.3(140513444_140730578)×1	P			arr[GRCh37]9q34.3(140513444_140730578)×3	0.22	VUS
15	arr[GRCh37]10q22.3q23.2(81682843_88739388)×1	P			arr[GRCh37]10q22.3q23.1(81682843_88739388)×3	7.06	LP/VUS 5/4	VUS	0
16	arr[GRCh37]11p15.5p15.4(2016406_2906995)×1	P/LP/VUS 6/1/2	P		arr[GRCh37]11p15.5p15.4(2016406_2906995)×1	0.89	P/LP/VUS 2/3/4	LP/VUS	3/1/5
17	arr[GRCh37]11p13(31803509_32510988)×1	P			arr[GRCh37]11p13(31803509_32510988)×3	0.71	P/LP/VUS 1/1/7	VUS
18	arr[GRCh37]11p11.2(43894800_46152450)×1	P			arr[GRCh37]11p11.2(43894800_46152450)×3	2.26	VUS
19	arr[GRCh37]12q14.2q15(65071919_68645525)×1	P			arr[GRCh37]12q14.2q15(65071919_68645525)×3	3.57	VUS
20	arr[GRCh37]15q13.3(32019621_32445405)×1	P/LP/VUS 5/3/1	P		arr[GRCh37]15q13.3(32019621_32445405)×3	0.43	VUS/LB 7/2	B
21	arr[GRCh37]15q13.2q13.3(31192889_32445405)×1	P/LP 8/1	P		arr[GRCh37]15q13.2q13.3(31192889_32445405)×3	1.25	LP/VUS 1/8	VUS
22	arr[GRCh37]15q25.2(83213988_84714733)×1	P/LP 7/2	P		arr[GRCh37]15q25.2(83213988_84714733)×3	1.5	LP/VUS 1/8	VUS
23	arr[GRCh37]15q11.2q13.1(22832519_28379874)×1	P			arr[GRCh37]15q11.2q12(22832519_28379874)×3	5.55	P/LP 1/8	P
24	arr[GRCh37]15q11.2q13.1(23747996_28379874)×1	P			arr[GRCh37]15q11.2q13.1(23747996_28379874)×3	4.63	P/LP 1/8	P
25	arr[GRCh37]15q24.1q24.2(72963715_75972909)×1	P			arr[GRCh37]15q24.1q24.2(72963715_75972909)×3	3.01	LP/VUS 2/7	VUS
26	arr[GRCh37]16p13.11(15511711_16292265)×1	P/LP/VUS 6/1/2	P		arr[GRCh37]16p13.11(15511711_16292265)×3	0.78	P/LP/VUS 1/4/4	VUS
27	arr[GRCh37]16p11.2(28822635_29046499)×1	P			arr[GRCh37]16p11.2(28822635_29046499)×3	0.22	LP/VUS 1/8	VUS
28	arr[GRCh37]16p11.2(29649997_30199852)×1	P			arr[GRCh37]16p11.2(29649997_30199852)×3	0.55	P/LP 8/1	P
29	arr[GRCh37]16p13.3(3775056_3930121)×1	P			arr[GRCh37]16p13.3(3775056_3930121)×3	0.16	LP/VUS 1/8	VUS
30	arr[GRCh37]17p12(14097915_15422952)×1	P/LP 8/1	P		arr[GRCh37]17p12(14097915_15422952)×3	1.33	P
31	arr[GRCh37]17p11.2(16810028_20213202)×1	P/LP 8/1	P		arr[GRCh37]17p11.2(16810028_20213202)×3	3.4	P
32	arr[GRCh37]17p13.3(1247833_2588909)×1	P			arr[GRCh37]17p13.3(1247833_2588909)×3	1.34	P/LP 8/1	P
33	arr[GRCh37]17q11.2(29097069_30264027)×1	P			arr[GRCh37]17q11.2(29097069_30264027)×3	1.17	P/LP/VUS 7/2/1	P/LP/VUS	1/2/6
34	arr[GRCh37]17q12(34815072_36192489)×1	P			arr[GRCh37]17q12(34815072_36192489)×3	1.38	P/LP 8/1	P
35	arr[GRCh37]17q21.31(43705166_44164880)×1	P			arr[GRCh37]17q21.31(43705166_44164880)×3	0.46	P/LP/VUS 1/6/2	VUS
36	arr[GRCh37]22q11.1q11.21(17392953_18591860)×1	VUS			arr[GRCh37]22q11.1q11.21(17392953_18591860)×3	1.2	P/LP/VUS 6/2/1	P
37	arr[GRCh37]22q11.21q11.23(21917117_23649111)×1	P/LP 8/1	P		arr[GRCh37]22q11.21q11.23(21917117_23649111)×3	1.73	P/LP/VUS 6/2/1	P
38	arr[GRCh37]22q13.33(51045516_51178945)×1	P/LP 8/1	P		arr[GRCh37]22q13.33(51045516_51178945)×3	0.13	P/VUS/LB 1/7/1	VUS
39	arr[GRCh37]22q11.21(18912231_20287208)×1	P			arr[GRCh37]22q11.21(18912231_20287208)×3	1.37	P/LP 8/1	P
40	arr[GRCh37]22q11.21(18912231_21465672)×1	P			arr[GRCh37]22q11.21(18912231_21465672)×3	2.55	P/LP 8/1	P
41	arr[GRCh37]Xq28(154118603_154564401)×1	P/LP 8/1	P		arr[GRCh37]Xq28(154118603_154564401)×3	0.45	P/LP 6/3	P
42	arr[GRCh37]Xp11.3(43514154_43741720)×1	P/LP 8/1	P		arr[GRCh37]Xp11.3(43514154_43741720)×3	0.23	VUS
43	arr[GRCh37]Xp22.31(6455812_8124954)×1	P			arr[GRCh37]Xp22.31(6455812_8124954)×3	1.67	VUS/LB 8/1	B
44	arr[GRCh37]2q13(110862108_110983703)×1	P/VUS/LB/B 1/1/4/2	VUS/LB/B		arr[GRCh37]2q13(110862108_110983703)×3	0.12	VUS/LB/B 1/5/3	B
45	arr[GRCh37]7q21.3(95533860_96779486)×1	P/LP/VUS 4/2/3	P/LP/VUS	3/1/5	arr[GRCh37]7q21.3(95533860_96779486)×3	1.25	P/VUS 1/8	VUS
46	arr[GRCh37]11p15.5(2019075_2024375)×1	P/LP/VUS/LB/B 1/1/4/2/1	P/LP/VUS	1/1/7	arr[GRCh37]11p15.5(2019075_2024375)×1	0.0053	LP/VUS/LB 2/6/1	P/LP/VUS	0/2/7
47	arr[GRCh37]Xq28(153624564_153783898)×1	P/LP/VUS 3/3/3	P/LP/VUS	2/4/2	arr[GRCh37]Xq28(153624564_153783898)×3	0.16	P/VUS/LB 7/1/1	P

## Sheet: Table S4
Table S4. Submitted deletion variant set details and final concordance across laboratories (n=36)
Code	Subimitted CNV deletion	size(Mb)	Concordance	Numbers of labs gave P/LP/VUS classification
1	arr[GRCh37]1q21.1(145382123_145770627)×1	0.39	VUS
2	arr[GRCh37]1q43(238132692_240358657)×1	2.23	VUS
3	arr[GRCh37]1p36.33p36.32(849467_3422816)×1	2.57	P
4	arr[GRCh37]2q24.1q24.2(157972798_160190209)×1	2.22	VUS
5	seq[GRCh37] del(2)(2p24.1p23.3)chr2:20960001_25780000del	4.82	P
6	arr[GRCh37]4q26q27(116529925_123247549)×1	6.72	VUS
7	seq[GRCh37] del(4)(4p15.2:chr4:24080001_27140000del	3.06	VUS
8	arr[GRCh37]5p15.33p15.31(3687568_9214695)×1	5.53	VUS
9	seq[GRCh37] del(5)(5q21.2q21.3)chr5:102920000_105660000del	2.74	VUS
10	arr[GRCh37]7q36.2(153868451_154014925)×1	0.15	VUS
11	seq[GRCh37] del(9)(9p24.3p24.1)chr9:200000_6740000del	6.54	P
12	arr[GRCh37]10q21.3q21.3(68168572_68413856)×1	0.25	VUS
13	arr[GRCh37]11p14.2p14.1(26260868_27550741)×1	1.29	VUS
14	arr[GRCh37]12p13.33p13.32(2235164_3614555)×1	1.38	VUS
15	arr[GRCh37]13q14.3q21.1(52019486_58253220)×1	6.23	VUS
16	arr[GRCh37]13q21.1q21.32(59196903_67979454)×1	8.78	VUS
17	arr[GRCh37]13q31.1(80760920_82446069)×1 de novo	1.69	VUS
18	seq[GRCh37] del(14)(14q23.1)chr:58860001_61780000del	2.92	VUS
19	arr[GRCh37]14q23.3(67075776_67208965)×1	0.13	VUS
20	arr[GRCh37]16p13.12p13.11(14769089_15375547)×1	0.61	VUS
21	arr[GRCh37]16p13.3(6608133_6791033)×1	0.18	VUS
22	arr[GRCh37]17q25.3(80249656_81041823)×1	0.79	VUS
23	arr[GRCh37]Xq28(154407840_155233098)×1	0.83	P
24	seq[GRCh37] del(X)(Xq27.1q27.3)chrX:g.139480000_145960000del	6.48	VUS
25	seq[GRCh37] del(X)(p22.31p22.31)chrX:g.6460000_8140000del	1.68	P
26	arr[GRCh37]Yq11.223q11.23(24004366_26518834)×0	2.51	VUS
27	arr[GRCh37]1p12p11.2(120527494_120663485)×1	0.14	VUS
28	arr[GRCh37]6q25.1q25.2(149008907_154626280)×1	5.62	P
29	arr[GRCh37]6q27(166298237_170921089)×1	4.62	P/LP/VUS	5/3/1
30	arr[GRCh37]8p23.3p23.1(221611_8353721)×1	8.13	P/LP/VUS	5/2/2
31	arr[GRCh37]9p24.3p24.1(204193_8065192)×1	7.86	P/LP
32	arr[GRCh37]12p13.33p13.33(154411_2942667)×1	2.79	P/VUS	5/0/4
33	arr[GRCh37]15q11.2(22770421_23282798)×1 mat	0.51	P/LP/VUS	2/1/6
34	arr[GRCh37]21q11.2q21.1(14338129_22198056)×1	7.86	VUS
35	arr[GRCh37]22q11.21q11.21(20329407_21635978)×1	1.31	P/VUS	6/0/3
36	arr[GRCh37]Xp22.11(23228196_23373232)×0	0.15	P/LP

## Sheet: Table S5
Table S5. Submitted duplication variant set details and final concordance across laboratories (n=36)
Code	Subimitted CNV duplication	size(Mb)	Concordance	Numbers of labs gave P/LP/VUS classification
1	arr[GRCh37]2p24.3(12640920_16410668)×3	3.77	VUS
2	seq[GRCh37] dup(3)(3p26.3p25.3)chr3:60000_10180000dup	10.12	VUS
3	arr[GRCh37]4q12q13.1(52814034_63585736)×4	10.77	VUS
4	seq[GRCh37] dup(40(4q12q13.1)53320001_62200000dup	8.88	VUS
5	seq[GRCh37] dup(5)(5p14.3p14.2)chr5:20180000_24080000dup	3.9	VUS
6	arr[GRCh37]6q26q27(163669629_168499717)×3	4.83	VUS
7	seq[GRCh37] dup((6)(6q23.2-q23.3)chr6:132040001_136840000dup	4.8	VUS
8	arr[GRCh37]7p22.2p22.1(3426685_4575871)×3	1.15	VUS
9	arr[GRCh37]7p22.3p22.3(10035_230557)×3	0.22	VUS
10	arr[GRCh37]7p22.2p22.2(4290955_4404463)×3	0.11	VUS
11	arr[GRCh37]7q35q36.1(147384609_147949459)×3	0.56	VUS
12	arr[GRCh37]8q24.11(118162814_118884779)×3	0.72	VUS
13	arr[GRCh37]12q24.31q24.33(125403990_133777562)×3	8.37	VUS
14	arr[GRCh37]13q31.1q31.2(79533981_89921811)×3	10.39	VUS
15	arr[GRCh37]15q26.2q26.3(98241965_99471975)×3	1.23	VUS
16	arr[GRCh37]16q24.3(89443536_89561087)×3	0.12	VUS
17	arr[GRCh37]16p13.11p12.3(15328843_18185466)×3	2.86	VUS
18	arr[GRCh37]16p12.3p12.3(18261899_18776955)×3	0.52	VUS
19	arr[GRCh37]17q21.31(42949450_43354483)×3	0.41	VUS
20	arr[GRCh37]17p13.3(1103340_1283998)×3	0.18	VUS
21	arr[GRCh37]Xp11.3(42928704_43580873)×3	0.65	VUS
22	arr[GRCh37]Xp22.11(22050422_22377337)×3	0.33	VUS
23	seq[GRCh37] dup((1)(1p36.21p36.11)chr1:13820001_25860000dup	12.04	P/LP
24	seq[GRCh37] dup(2)(2p24.3-p22.2)13740000_38480000dup	24.74	P
25	arr[GRCh37]3p13q12.1(72488757_99614758)×3	27.13	VUS
26	arr[GRCh37]4q28.1q35.2(124976359_190896674)×3	65.92	P
27	arr[GRCh37]16p13.11(15058820_16508123)×3	1.45	P
28	arr[GRCh37]16p13.11(15127986_16289532)×3	1.16	P/VUS	1/0/8
29	arr[GRCh37]17p13.3(860934_1773122)×3	0.91	P/LP/VUS	3/2/4
30	arr[GRCh37]19p13.3(1365450_3856593)×3	2.49	P
31	seq[GRCh37] dup(19)(p13.3p13.3)chr19:g.1280000_3880000dup	2.6	P
32	arr[GRCh37]21q22.3(44905756_48093361)×3	3.19	VUS
33	seq[GRCh37] dup(21)(21q22.3)chr21:43120001_48100000dup	4.98	P/LP
34	arr[GRCh37]Xp21.1(32773252_33471674)×3	0.7	P/LP/VUS	1/2/6
35	arr[GRCh37]Xp11.22(53421397_53691689)×3	0.27	P/VUS	6/0/3
36	arr[GRCh37]Xq27.1q28(139527393_148290735)×3	8.76	P/LP/VUS	2/1/6
